# Supplementary material for: Fungal Diversity and Its Relationship with Environmental Factors in Coastal Sediments from Guangdong, China
Source: J Fungi (Basel). 2023 Jan 11;9(1):101. doi: 10.3390/jof9010101 (PMC9866456; doi:10.3390/jof9010101)
Supplement: Supplementary file 1 [file jof-09-00101-s001.zip]

Archive with 1 entries (1 files):
- jof-2154854-supplementary.pdf
